# Supplementary material for: Graphene Oxide-Chitosan Aerogels: Synthesis, Characterization, and Use as Adsorbent Material for Water Contaminants
Source: Gels. 2021 Sep 24;7(4):149. doi: 10.3390/gels7040149 (PMC8544572; doi:10.3390/gels7040149)
Supplement: Supplementary file 1 [file gels-07-00149-s001.zip]

Archive with 1 entries (1 files):
- gels-1327737-supplementary.pdf
